# Supplementary material for: Comparative Study of Reproductive Development in Wild and Captive-Reared Greater Amberjack Seriola dumerili (Risso, 1810)
Source: PLoS One. 2017 Jan 5;12(1):e0169645. doi: 10.1371/journal.pone.0169645 (PMC5215828; doi:10.1371/journal.pone.0169645)
Supplement: S1 Dataset — (XLSX) [file pone.0169645.s001.xlsx]

## Sheet: Greater amberjack-wild_captive
FEMALES	Fish origin	Sampling Date	FL (cm)	BM (kg)	GM (g)	GSI (%)	T (ng ml-1)	E2 (ng ml-1)	17,20β-P (ng ml-1)	Liver leptin RQ (RT)	Moisture (%)	Lipid (% ww)	Protein (% ww)	PC (%)	PS (%)	PI (%)	PE (%)	TAG (%)	TPL (%)	18:2n6 (%)	ARA (%)	DHA (%)	ARA/EPA	DHA/EPA
Early Gametogenesis	wild	2015-05-01	103	14	100	0.71	0.291369	1.66	0.115379	0.906726	81.93	1.44397	14.6787	20.0982	5.47508	3.74025	12.68	21.0301	46.2602	0.921558	6.96654	26.8788	1.75414	6.76796
			103	15	200	1.33	1.76768	0.21	0.551994	5.65761	81.57	1.34639	15.4621	23.1676	5.02854	5.59782	13.041	22.0364	51.4062	1.13174	6.23008	28.2716	1.5663	7.10773
			106	13	100	0.76	0.323884	0.93	0.312346	1.25802	81.36	1.37536	16.1819	21.6517	5.36672	4.96562	12.8671	22.917	50.1279	0.711238	6.63092	29.8282	2.0404	9.17845
			112	19	200	1.05	0.477149	1.48	0.352671	1.87242	81.53	1.79943	16.7752	19.9771	3.81749	4.67413	11.8659	19.3785	45.534	0.89335	5.02923	25.3888	1.28814	6.50282
			116	20	300	1.5	0.511451	4.56	0.538687	3.61476	80.39	1.709	15.2796	22.8603	2.79123	5.58067	10.6623	19.7122	45.6686	1.27543	4.74986	26.1023	1.1134	6.11856
	captive	2015-04-24	87	10	85	0.85	0.22175	0.46	0.0408541	21.7064	80.81	1.07619	16.1837	21.1068	6.34666	4.51059	14.9379	17.7859	53.153	6.05559	5.11802	21.4207	0.943089	3.94715
			96	14	125	0.89	0.314682	0.93	0.0380603	12.3155	81.06	1.80599	15.5455	15.9046	3.93893	3.06543	9.69357	37.9738	37.3728	7.15905	2.21358	13.6054	0.473441	2.90993
			97	14	155	1.1	0.339819	0.75	0.0985799	7.61294	81.11	1.27139	15.3834	19.0803	5.22096	3.4675	12.0172	26.51	45.2402	5.91761	3.46556	21.7524	0.604563	3.79468
			100	14	160	1.14	0.172014	0.51	0.0693532	63.5197	79.76	1.93781	15.9169	17.4365	2.52806	4.31989	10.7005	22.8082	39.4233	6.71397	2.95852	20.8297	0.542	3.816
Advanced Gametogenesis	wild	2014-05-31	114	21	1600	7.61	4.63667	7.02	1.46014	0.8	67.79	7.39342	20.9271	17.4089	0.693412	1.83505	4.51806	28.0228	26.8918	2.36916	3.17683	25.2315	0.902141	7.16514
			117	22	1650	7.5	5.36456	6.11	1.16246	0.821711	68.36	5.74637	20.3022	19.4936	0.960109	1.6951	5.80397	28.3927	30.9833	1.93966	3.49138	22.3707	1.04516	6.69677
	captive	2015-06-04	97	13	335	2.57	0.889962	2.94	0.270518	1.7127	72.53	5.12332	17.1415	17.8989	1.76113	2.47497	6.17438	26.9941	30.9174	9.84602	2.11451	20.9174	0.328836	3.25295
			97	13	920	7.07	1.12109	2.35	0.375001	2.06903	68.26	6.53586	21.4979	20.0439	1.15552	2.70087	5.17806	28.3269	31.021	9.52998	1.71799	19.2004	0.27993	3.12852
			101	12	660	5.5	0.271704	1.85	0.238832	0.780805	69.47	5.93673	21.0078	15.8265	1.20308	3.27103	6.38425	26.0136	29.9049	10.7587	1.92662	21.2252	0.508571	5.60286
			106	17	305	1.79	0.646862	0.66	0.306309	4.79739	75.64	4.38645	17.4209	16.9522	1.76617	3.14023	5.7289	24.1718	31.2128	10.1643	2.66623	23.0819	0.626598	5.42455
Spawning	wild	2015-06-29	101	14	500	3.57	1.65939	2.66	1.35758	1.03957	73.1	4.17143	18.3739	18.6789	1.85945	2.77817	6.89763	23.5485	32.9263	2.17061	4.00478	23.7573	0.778481	4.61814
			109	16	700	4.37	1.60907	5.28	0.0427847	n.d.	73.1	4.08476	18.7458	17.4354	2.03529	2.04998	6.92862	25.0096	31.4393	1.82292	4.53559	22.2331	1.02451	5.02206
			114	19	1000	5.26	4.9	7.66	0.14102	230.943	71.43	4.99898	20.5505	18.9014	1.58289	2.64386	7.05454	24.285	33.1526	2.07725	4.18695	20.9564	1.01309	5.07068
		2014-06-30	95	12	450	3.75	0.98	4.64	1.22902	1.25111	75.01	3.61635	18.1086	18.7253	1.48176	2.68788	6.53143	20.1797	32.0357	1.76007	6.41399	22.179	1.51531	5.2398
			96	12	390	3.25	2.36419	4.51	0.822911	4.06884	72.41	5.23013	19.453	22.785	1.22903	3.66417	7.06673	18.5053	37.7436	2.0202	5.25467	25.3063	1.3288	6.39946
			97	12	450	3.75	2.14133	1.24	0.594923	1.98113	72.519	4.97818	17.9984	17.2218	1.09925	2.54971	5.88742	22.2401	29.2747	1.46142	5.23318	21.8139	1.21446	5.06234
			98	12	500	4.16	1.69336	4.44	1.72418	2.41607	79.58	3.59811	14.9669	23.2184	1.22405	2.67044	6.64008	19.6364	36.5706	2.03133	5.208	22.8525	1.29919	5.70081
			99	11	500	4.54	1.72656	1.82	0.689285	0.636182	73.8921	4.59162	17.3235	16.7519	1.22811	2.42236	5.86652	22.7302	28.4017	1.66523	5.13537	23.281	1.40176	6.35484
			100	12	490	4.08	1.07488	2.49	0.822911	3.1909	74.5057	4.11701	17.271	16.2071	1.34318	2.26446	5.81234	21.0728	28.1402	1.64481	5.22468	25.9729	1.23038	6.11646
			100	12	400	3.33	3.13004	0.15	0.093277	214.333	70.8794	5.04899	20.7883	15.958	1.06003	2.19585	4.71963	20.0437	26.2524	1.76953	5.23306	25.4963	1.4058	6.84928
			102	13	600	4.61	3.14912	3.76	1.77885	1.65117	71.9428	5.64331	18.3209	16.0096	1.1115	2.17995	5.41108	20.4116	26.7775	1.81389	5.3558	21.6379	1.35967	5.49319
			104	14	950	6.78	3.018	1.77	2.12211	0.861174	79.555	3.59265	13.7134	17.9613	1.39584	2.20148	6.06517	20.2589	30.0436	1.53083	5.56274	20.7956	1.15179	4.3058
	captive	2015-07-02	92	8	95	1.18	0.0736299	0.1	0.254199	141.041	81.43	2.2333	14.7126	16.7361	4.14972	4.19178	9.87434	17.4116	40.977	4.64451	5.49197	28.0541	1.3414	6.85215
			95	11	135	1.22	0.273972	0.95	0.595187	48.9707	74.61	5.17928	16.9731	18.0456	2.06916	3.18543	6.65656	22.3016	32.5263	9.56974	3.02373	21.4696	0.506352	3.59528
			96	12	130	1.08	0.0493949	0.1	0.566763	37.3507	78.97	3.4851	14.013	17.0134	3.10609	2.63868	6.86757	21.9639	33.2512	8.87968	3.97076	21.3919	1.38931	7.48473
			97	12	140	1.16	0.280906	0.55	0.31	n.d.	77.73	3.37576	15.9462	17.3434	2.66904	3.51295	8.13873	23.3553	35.5952	9.2731	3.58574	22.3053	0.837975	5.21266
MALES	Fish origin	Sampling Date	FL (cm)	BM (kg)	GM (g)	GSI (%)	T (ng ml-1)	11-KT (ng ml-1)	17,20β-P (ng ml-1)	Liver leptin RQ (RT)	Moisture (%)	Lipid (% ww)	Protein (% ww)	PC (%)	PS (%)	PI (%)	PE (%)	TAG (%)	TPL (%)	18:2n6 (%)	ARA (%)	DHA (%)	ARA/EPA	DHA/EPA
Early Gametogenesis	wild	2015-05-01	111	14	300	2.14	0.794266	1.82	0.0716436	1.93787	83.66	1.69388	12.7041	23.4829	5.99981	6.14863	18.8249	8.56169	58.3529	1.00579	5.26949	29.9989	1.27177	7.24011
			112	20	450	2.25	1.56107	4.35	0.093277	9.38637	83.97	1.8003	12.2147	28.537	8.61921	5.45628	20.9416	6.97019	67.2684	0.784357	3.97702	24.6133	1.25874	7.79021
			112	15	300	2	1.03976	3.31	0.232208	3.70333	83.67	2.06636	12.9447	28.1615	8.23183	5.69074	20.378	11.3696	65.1721	1.06441	3.96137	26.1275	1.0649	7.0236
			113	19	400	2.1	2.70185	2.61	0.241109	5.47307	84.36	2.0634	12.2202	30.0927	8.20197	6.43842	19.9734	7.80575	67.6377	1.38082	4.04384	29.0411	0.997297	7.16216
			117	19	550	2.89	0.840274	1.64	0.177295	15.7491	83.87	2.81965	12.717	n.d.	n.d.	5.90237	n.d.	n.d.	n.d.	0.990206	3.05672	20.9773	0.8875	6.09062
	captive	2015-04-24	92	12	65	0.54	1.16523	1.8	1.52186	4.29422	83.74	1.79684	12.3667	22.8241	5.585	5.83462	16.8397	17.3542	54.6844	5.87785	2.77505	22.2441	0.51417	4.12146
			94	12	60	0.5	0.565621	4.11	0.0544375	n.d.	83.71	2.22682	12.4817	21.1396	3.42458	6.02582	13.5963	30.3769	47.5693	7.05475	2.39126	17.7451	0.481481	3.57298
			94	13	60	0.46	0.432602	1.18	0.0901435	6.23267	83.61	2.4109	12.4696	19.5515	4.60789	4.23262	13.6919	29.7319	44.9316	7.3882	2.12789	17.4444	0.472422	3.8729
			101	15	95	0.63	0.859684	2.01	0.0150075	11.1436	83.55	2.8739	12.7285	18.6489	4.63885	3.99099	12.2131	38.0495	42.5355	7.90803	1.7836	15.0532	0.494048	4.16964
Advanced Gametogenesis	wild	2014-05-31	99	14	1150	8.21	4.93791	5.45	0.276352	5.44841	84.519	1.93067	12.755	26.0915	11.8486	1.90515	21.6958	2.23964	64.9783	0.807596	4.25625	34.5738	1.50579	12.2317
			102	13	650	5	3.8039	6.51	0.348426	1.03702	84.4915	2.31526	12.6805	24.2902	13.5812	0.778521	22.3932	2.71676	65.0165	0.719584	4.25108	34.4404	1.23077	9.97115
			115	19	2200	11.57	3.44988	6.66	0.449072	n.d.	85.0948	1.72277	11.8849	26.8578	11.82	1.82594	21.5191	2.61924	65.4208	0.636314	4.92595	31.0806	1.91064	12.0553
			124	22	1900	8.63	5.06476	6.58	0.433085	3.66428	84.6415	n.d.	12.2353	25.7992	11.8594	2.0937	22.6295	4.27687	65.2181	0.94593	3.87715	31.3675	1.36626	11.0535
	captive	2015-06-04	90	9	370	4.11	0.302809	0.55	0.113329	3.84884	83.02	3.01341	13.6221	18.4956	6.97574	6.27889	18.0173	n.d.	52.7436	6.75912	2.12929	21.7952	0.639344	6.54426
			97	14	295	2.1	0.344441	0.62	0.0641058	1.72667	83.55	2.50437	15.4615	25.3685	9.25654	6.17312	20.1944	4.3799	66.3588	4.22967	3.27635	27.5038	0.594433	4.99006
			98	13	600	4.61	0.310755	1.1	0.0837946	10.991	82.79	2.49737	13.9882	23.4347	9.11118	7.45975	23.7478	2.23492	67.2704	4.59783	2.86404	29.3866	0.569869	5.84716
			103	15	690	4.6	0.741175	1.1	0.119288	1.69369	83.85	2.14286	13.8114	24.12	9.90778	7.39718	22.9564	1.74497	68.6095	4.61894	2.70538	29.1873	0.508264	5.48347
Spawning	wild	2015-06-29	100	12	650	5.41	1.51523	1.12	0.363474	27.1696	84.38	1.86552	12.5962	27.9696	7.82151	8.44347	22.398	1.80285	70.5976	1.22969	4.97365	28.3707	1.6413	9.36232
			102	14	700	5	1.65939	3.31	0.490304	1.24445	84.77	1.77561	12.1378	27.9311	8.90717	7.07121	21.6647	2.56828	69.094	0.923865	4.15183	23.2636	1.47431	8.26087
			104	16	950	5.93	5.03023	6.96	0.557635	8.38512	84.09	1.92154	12.9494	28.6316	8.76338	8.1372	21.1835	2.3464	69.5321	0.989881	4.9824	27.3537	1.5	8.2351
		2014-06-30	99	11	577	5.24	2.96348	3.65	1.86531	136.807	85.0866	1.94387	12.6018	26.3196	11.5366	2.08156	21.448	0.826151	63.9026	0.824266	6.41829	27.8382	2.7037	11.7269
			100	11	400	3.63	1.03554	0.62	3.57275	33.5908	86.0057	1.65355	11.2871	28.4414	11.424	2.27959	20.4674	1.5474	65.8716	0.911618	6.35909	27.7487	2.81773	12.2956
	captive	2015-07-02	91	10	70	0.7	0.125279	0.25	0.380907	16.4455	81.23	2.63366	15.5441	23.1652	8.54998	6.65558	20.5279	6.33048	63.7351	6.05893	4.73458	26.0236	1.31595	7.23313
			95	11	155	1.4	0.153748	0.12	0.336243	20.4864	83.33	2.25749	13.9232	21.7359	9.92587	7.26331	23.4486	5.11382	66.7797	4.53695	3.75509	26.9684	0.825666	5.92978
			96	13	140	1.07	0.329896	0.24	0.910457	18.2732	80.35	1.48233	16.8858	23.6285	8.12919	7.0963	21.0961	2.88359	65.0371	8.51251	6.9548	19.2957	2.59836	7.20902
			96	12	130	1.08	0.13716	0.32	0.548674	215.586	82.25	2.09241	14.1611	23.7664	8.71014	7.20295	22.6846	3.41639	67.2434	4.08815	4.42975	26.4353	1.04145	6.21503
n.d.: not determined
